# Supplementary material for: Contraction influences Per2 gene expression in skeletal muscle through a calcium‐dependent pathway
Source: J Physiol. 2020 Oct 4;598(24):5739–52. doi: 10.1113/JP280428 (PMC7756801; doi:10.1113/JP280428)
Supplement: Supplementary file 2 — Statistical Summary Document [file TJP-598-5739-s002.xlsx]

## Sheet: Statistical Summary Table
Statistical Summary Document
Manuscript Title:	Contraction influences Per2 gene expression in skeletal muscle through a calcium-dependent pathway
Authors:	Lewin Small, Ali Altıntaş, Rhianna C Laker, Amy Ehrlich, Pattarawan Pattamaprapanont, Julia Villarroel, Nicolas J Pillon, Juleen R Zierath and Romain Barrès
Animal model used, if applicable:	C57BL6/NTac Mice
Underlying hypothesis:	Skeletal muscle contraction affects the expresson of core clock genes
Definitions of ‘n’:	Fig. 1: n= individual human particpants, Fig. 2a: n = individual mice, Fig. 2b- Fig. 5: n = indivual wells from cell experiments.
Statistical summary table:
Experimental question number	Finding/ conclusion	Experimental location/variable	Mean value	Standard Deviation	n	P	Units	Data comparisons	Statistical test	Any other variable	Figure/table in which data are presented	Comments
Multiple comparisons for the same question are shown in different rows		e.g. cortex vs cerebellum or genotype	(or other summary statistic)	(SD)	(value)	If P is considered significant against a stated confidence limit, authors may indicate this in bold		e.g. WT vs KO		e.g. subjects’ age or sex		e.g. observation
1 The effect of acute exercise on clock gene expression in human skeletal muscle	Muscle Per2 significantly increased by exercise	Human Skeletal Muscle	Means rest (1) vs exercised (1.323)	SD rest (0.5613) vs exercised (0.5582)	16	P = 0.0027	Fold change compared to rested	Rested vs Exercised	Wilcoxon matched-pairs signed rank test	N/A	Fig. 1a
	Muscle Per1 significantly increased by exercise	Human Skeletal Muscle	Means rest (1) vs exercised (1.292)	SD rest (0.5056) vs exercised (0.3264)	16	P = 0.0443	Fold change compared to rested	Rested vs Exercised	Wilcoxon matched-pairs signed rank test	N/A	Fig. 1b
	Muscle Arntl not significantly altered by exercise	Human Skeletal Muscle	Means rest (1) vs exercised (1.139)	SD rest (0.4383) vs exercised (1.277)	16	P = 0.3755	Fold change compared to rested	Rested vs Exercised	Wilcoxon matched-pairs signed rank test	N/A	Fig. 1c
	Muscle Nr1d1 significantly decreased by exercise	Human Skeletal Muscle	Means rest (1) vs exercised (0.6680)	SD rest (0.5442) vs exercised (0.4560)	16	P = 0.0131	Fold change compared to rested	Rested vs Exercised	Wilcoxon matched-pairs signed rank test	N/A	Fig. 1d
	Muscle Cry1 not significantly altered by exercise	Human Skeletal Muscle	Means rest (1) vs exercised (1.291)	SD rest (1.048) vs exercised (0.9702)	16	P = 0.0654	Fold change compared to rested	Rested vs Exercised	Wilcoxon matched-pairs signed rank test	N/A	Fig. 1e
2 The effect of ex vivo contraction on acute clock gene expression in mouse soleus muscle	Ex vivo contraction increases Per2 expression	Mouse soleus muscle	Means rest (1) vs contracted (1.419)	SD rest (0.5628) vs contracted (0.5870)	7	P = 0.0085	Fold change compared to rested	Rested vs Contracted	Paired t test	N/A	Fig. 2a
	Ex vivo contraction does not alter Per1 expression	Mouse soleus muscle	Means rest (1) vs contracted (0.9874)	SD rest (0.4467) vs contracted (0.3870)	7	P = 0.9535	Fold change compared to rested	Rested vs Contracted	Paired t test	N/A	Fig. 2a
	Ex vivo contraction increases Arntl expression	Mouse soleus muscle	Means rest (1) vs contracted (1.841)	SD rest (0.8474) vs contracted (0.8522)	7	P = 0.0054	Fold change compared to rested	Rested vs Contracted	Paired t test	N/A	Fig. 2a
	Ex vivo contraction does not alter Per1 expression	Mouse soleus muscle	Means rest (1) vs contracted (1.152)	SD rest (0.4234) vs contracted (0.4606)	7	P = 0.5808	Fold change compared to rested	Rested vs Contracted	Paired t test	N/A	Fig. 2a
	Ex vivo contraction does not alter Cry1 expression	Mouse soleus muscle	Means rest (1) vs contracted (0.9061)	SD rest (0.3667) vs contracted (0.3530)	7	P = 0.7005	Fold change compared to rested	Rested vs Contracted	Paired t test	N/A	Fig. 2a
3 The effect of in vitro contraction on acute clock gene expression in C2C12 myotubes	EPS trends to increase Per2 expression 60 minutes post EPS	C2C12 myotubes	See statsitical table below		See statistical table below	See statsitical table below	Fold change compared to -EPS 0 minute condition	minus EPS compared to + EPS at each timepoint	Mann-Whitney test	N/A	Fig. 2b-f
4 The effect of in vitro contraction on Per2 rhythmicity in C2C12 myotubes	Contraction in C2C12 myotubes phase-shifts Per2 rhythmicity	C2C12 myotubes	See statsitical table below	See statsitical table below	See statistical table below	Time P = 0.0139, Group P= 0.2580	Fold change compared to control 12 hour condition	Main effect of time and main effect of group (EPS time)	two-way ANOVA for an effect of time and an effect of group on groups were shifted back to control condition to make a proper evaluation of treatment effect	N/A	Fig. 3b
5 The effect of pharmacological exercise mimetics on acute Per2 expression in C2C12 myotubes	Acute ionmycin treatment increases Per2 expression	C2C12 myotubes	Means vehicle (1) vs Forskolin (1.159)	SD vehicle (0.1414) vs Forskolin (0.1816)	4	P = 0.7043	Fold change compared to vehicle	Vehicle vs. Forskolin (1µM)	Kruskal Wallis test with Dunn's multiple comparisons	N/A	Fig. 4a	Kruskal Wallis test P = 0.003
			Means vehicle (1) vs Ionomycin (2.816)	Means vehicle (0.1414) vs Ionomycin (0.4294)	4	P = 0.0042	Fold change compared to vehicle	Vehicle vs. Ionomycin (1µM)	Kruskal Wallis test with Dunn's multiple comparisons	N/A	Fig. 4a	Kruskal Wallis test P = 0.003
			Means vehicle (1) vs AICAR (1.128)	Means vehicle (0.1414) vs AICAR (0.1370)	4	P = 0.6204	Fold change compared to vehicle	Vehicle vs. AICAR (1mM)	Kruskal Wallis test with Dunn's multiple comparisons	N/A	Fig. 4a	Kruskal Wallis test P = 0.003
6 The effect of blocking calcium flux on clock gene expression in C2C12 myotubes	Nifedipine abolishes EPS mediated alteration in Per2 expression	C2C12 myotubes	See statsitical table below	See statsitical table below	9	See statistical table below	Fold change compared to vehicle 18hr - EPS		2-way ANOVA for a time/EPS interaction	N/A	Fig 4c-e
	Nifedipine reduces Per2 expression	C2C12 myotubes	Vehicle (0.9675) Nifedipine (0.2217)	Vehicle (0.2637) Nifedipine (0.09279)	36	P <0.0001	Fold change	vehicle vs nifedipine treated cells	Mann-Whitney test	Effect of time and EPS	Fig 4c
	Nifedipine does not alter Nr1d1 expression	C2C12 myotubes	Vehicle (1.297) Nifedipine (1.310)	Vehicle (0.6634) Nifedipine (0.5932)	36	P = 0.9509	Fold change	vehicle vs nifedipine treated cells	Mann-Whitney test	Effect of time and EPS	Fig 4d
	Nifedipine increases Arntl expression	C2C12 myotubes	Vehicle (1.099) Nifedipine (1.759)	Vehicle (0.3478) Nifedipine (0.5262)	36	P <0.0001	Fold change	vehicle vs nifedipine treated cells	Mann-Whitney test	Effect of time and EPS	Fig 4e
7 The effect of contraction and increasing cytosolic calcium on CREB phosphorylation	Acute EPS increases CREB phosphorylation	C2C12 myotubes	Vehicle (1.000) Vehicle + EPS (1.594)	Vehicle (0.1035) Vehicle + EPS (0.1920)	6	P = 0.0005	Fold change compared to vehicle	vehicle vs vehicle + EPS	Brown-Forsythe ANOVA test with Dunnett's multiple comparisons	N/A	Fig 5b	Brown-Forsythe ANOVA test P = 0.0019
	Acute EPS with nifedipine does not increase CREB phosphorylation	C2C12 myotubes	Vehicle (1.000) EPS + Nif(1.020)	Vehicle (0.1035) EPS + Nif(0.3789)	6	P = 0.9988	Fold change compared to vehicle	vehicle vs EPS + Nif	Brown-Forsythe ANOVA test with Dunnett's multiple comparisons	N/A	Fig 5b	Brown-Forsythe ANOVA test P = 0.0019
	Acute ionomycin treatment increases CREB phosphorylation	C2C12 myotubes	Vehicle (1.000) Iono(11.48)	Vehicle (0.1035) Iono(5.084)	6	P = 0.0105	Fold change compared to vehicle	vehicle vs Iono	Brown-Forsythe ANOVA test with Dunnett's multiple comparisons	N/A	Fig 5b	Brown-Forsythe ANOVA test P = 0.0019
8 The effect of contraction and increasing cytosolic calcium on pCREB binding to the Per2 promoter	Acute EPS increases pCREB binding	C2C12 myotubes	Vehicle (1.392) Vehicle + EPS (3.404)	Vehicle (0.5494) Vehicle + EPS (2.008)	9	P = 0.0471	Fold over IgG	vehicle vs vehicle + EPS	Kruskal Wallis test with Dunn's multiple comparisons	N/A	Fig 5c	Kruskal Wallis test P = 0.0059
	Acute EPS with nifedipine does not increase pCREB binding	C2C12 myotubes	Vehicle (1.392) EPS + Nif(2.021)	Vehicle (0.5494) EPS + Nif(0.7485)	9	P = 0.7617	Fold over IgG	vehicle vs EPS + Nif	Kruskal Wallis test with Dunn's multiple comparisons	N/A	Fig 5c	Kruskal Wallis test P = 0.0059
	Acute ionomycin treatment increases pCREB binding	C2C12 myotubes	Vehicle (1.392) Iono(4.697)	Vehicle (0.5494) Iono(3.306)	9	P = 0.0030	Fold over IgG	vehicle vs Iono	Kruskal Wallis test with Dunn's multiple comparisons	N/A	Fig 5c	Kruskal Wallis test P = 0.0059
	No signficant change in negative control region	C2C12 myotubes	Vehicle (1.028) Vehicle + EPS (1.520) EPS + Nif (1.689) Iono(1.887)	Vehicle (0.4254) Vehicle + EPS (0.8133) EPS + Nif (0.6599) Iono(1.252)	9	P = 0.1882	Fold over IgG	Effect of group	Kruskal Wallis test	N/A	Fig 5d	Kruskal Wallis test did not reach signficance P = 0.1882
Statistical table for Fig 2b-f
Gene	Time	.y.	group1	group2	Mean 1	Mean 2	N 1	N 2	p	p.adj	p.signif	method	p.adj.format	p.adj.signif
Per2	0	value	Control	EPS	1	1.032	12	12	0.97696	1	ns	Mann-Whitney test	1	ns
Per2	30	value	Control	EPS	1	0.9662	12	12	0.750727	1	ns	Mann-Whitney test	1	ns
Per2	60	value	Control	EPS	1	1.544	12	12	0.0241843	0.3	*	Mann-Whitney test	0.3	ns
Per2	240	value	Control	EPS	1	0.8119	12	12	0.67066	1	ns	Mann-Whitney test	1	ns
Per1	0	value	Control	EPS	1	0.965	10	11	0.60473	1	ns	Mann-Whitney test	1	ns
Per1	30	value	Control	EPS	1	0.884	11	11	0.216945	1	ns	Mann-Whitney test	1	ns
Per1	60	value	Control	EPS	1	0.8103	11	11	0.331649	1	ns	Mann-Whitney test	1	ns
Per1	240	value	Control	EPS	1	1.178	10	11	1	1	ns	Mann-Whitney test	1	ns
Nr1d1	0	value	Control	EPS	1	0.8788	11	10	0.557264	1	ns	Mann-Whitney test	1	ns
Nr1d1	30	value	Control	EPS	1	1.011	11	11	1	1	ns	Mann-Whitney test	1	ns
Nr1d1	60	value	Control	EPS	1	1.164	11	11	0.652185	1	ns	Mann-Whitney test	1	ns
Nr1d1	240	value	Control	EPS	1	0.8912	11	10	0.971904	1	ns	Mann-Whitney test	1	ns
Arntl	0	value	Control	EPS	1	0.7743	8	8	0.0579176	1	ns	Mann-Whitney test	1	ns
Arntl	30	value	Control	EPS	1	0.7293	9	9	0.340107	1	ns	Mann-Whitney test	1	ns
Arntl	60	value	Control	EPS	1	0.9932	6	8	0.413586	1	ns	Mann-Whitney test	1	ns
Arntl	240	value	Control	EPS	1	0.9972	8	6	0.949717	1	ns	Mann-Whitney test	1	ns
Cry1	0	value	Control	EPS	1	0.9672	12	12	1	1	ns	Mann-Whitney test	1	ns
Cry1	30	value	Control	EPS	1	0.8718	12	12	0.9857	1	ns	Mann-Whitney test	1	ns
Cry1	60	value	Control	EPS	1	1.231	12	12	0.8875	1	ns	Mann-Whitney test	1	ns
Cry1	240	value	Control	EPS	1	1.305	12	10	0.7756	1	ns	Mann-Whitney test	1	ns
Statistical table for Fig 3b
	Control			EPS 12hr			EPS 18hr			EPS 24hr
Time	Mean	SD	N	Mean	SD	N	Mean	SD	N	Mean	SD	N
12	1	0.274378	6
18	1.57147	0.65525	6	0.867325	0.329267	10
24	1.28793	0.629273	5	1.3133	0.761142	9	1.02712	0.916539	8
30	1.26928	0.665915	6	1.79196	1.05568	9	1.65125	1.55179	7	0.964887	0.507187	10
36				1.17552	0.654466	10	1.25841	0.825006	9	1.0913	0.567105	8
42							2.07987	1.7241	9	1.87004	1.39131	10
48										2.20514	1.47065	9
Statistical table for Fig 4c-e
	Control Vehicle			EPS Vehicle			Control Nifedipine			EPS Nifedipine
Per2	Mean	SD	N	Mean	SD	N	Mean	SD	N	Mean	SD	N
18 hr	1	0.311848	9	0.92073	0.241839	9	0.281346	0.0837952	9	0.290157	0.0709893	9
24 hr	0.838707	0.255592	9	1.1107	0.194373	9	0.165227	0.0738029	9	0.150069	0.0390636	9
	Control Vehicle			EPS Vehicle			Control Nifedipine			EPS Nifedipine
Nr1d1	Mean	SD	N	Mean	SD	N	Mean	SD	N	Mean	SD	N
18 hr	1	0.254333	9	1.00263	0.436202	9	0.907943	0.382301	9	1.09237	0.404489	9
24 hr	1.40767	0.480456	9	1.77611	0.985341	9	1.67218	0.621391	9	1.56888	0.620791	9
Arntl	Control Vehicle			EPS Vehicle			Control Nifedipine			EPS Nifedipine
	Mean	SD	N	Mean	SD	N	Mean	SD	N	Mean	SD	N
18 hr	1	0.253627	9	0.976626	0.239766	9	1.57535	0.731625	9	1.93923	0.5809	9
24 hr	1.08639	0.298644	9	1.33413	0.477515	9	1.76886	0.38389	9	1.75331	0.341249	9
P values	Vehicle
	Per2	Nr1d1	Arntl
Interaction	0.0465	0.37	0.2286
Time	0.8668	0.0061	0.0529
EPS	0.2642	0.3633	0.3173
	Nifedipine
	Per2	Nr1d1	Arntl
Interaction	0.6058	0.4126	0.2936
Time	<0.0001	0.0011	0.9831
EPS	0.8911	0.8164	0.3343
